# Supplementary material for: Non-Isocyanate Polyurethane Bio-Foam with Inherent Heat and Fire Resistance
Source: Polymers (Basel). 2022 Nov 19;14(22):5019. doi: 10.3390/polym14225019 (PMC9697988; doi:10.3390/polym14225019)
Supplement: Supplementary file 1 [file polymers-14-05019-s001.zip]

Archive with 1 entries (1 files):
- polymers-1954855-supplementary.pdf
